# Supplementary material for: Compound Annotation by UHPLC-MS/MS, Quantification of Phenolic Compounds and Antimicrobial Activity of Monofloral Avocado Honey
Source: Plants (Basel). 2025 Oct 31;14(21):3340. doi: 10.3390/plants14213340 (PMC12608498; doi:10.3390/plants14213340)
Supplement: Supplementary file 1 [file plants-14-03340-s001.zip]

Archive with 1 entries (1 files):
- plants-3944175-supplementary.pdf
